# Supplementary material for: Data and models from multi-model inference of non-random mating from an information theoretic approach
Source: Data Brief. 2019 Dec 10;28:104969. doi: 10.1016/j.dib.2019.104969 (PMC6941146; doi:10.1016/j.dib.2019.104969)
Supplement: Multimedia component 1 [file mmc1.zip]

Archive with 2 entries (2 files):
- Simulations_Model_Set
- Empirical_Model_Set
