# Supplementary material for: Data and models from multi-model inference of non-random mating from an information theoretic approach
Source: Data Brief. 2019 Dec 10;28:104969. doi: 10.1016/j.dib.2019.104969 (PMC6941146; doi:10.1016/j.dib.2019.104969)
Supplement: Multimedia component 1 [file mmc1.zip › Simulations_Model_Set]

Models tested for the simulated data analyzed in the article "Multi-model inference of non-random mating from an information theoretic approach" by A. Carvajal-Rodríguez 2019.

Data available at:  https://doi.org/10.5281/zenodo.2749692.


The whole model set consists in 17 models that can be separated in different subsets regarding the biological process and the kind of parameters involved. 

**********************************************************************************
						MODELS OF MUTUAL MATING PROPENSITY 
**********************************************************************************

RANDOM MATING MODEL
**********************************************************************************

M0: Random mating model: mij = 1 for every i and j
1	1	
1	1	


COMPETITION MODELS WITHOUT CHOICE PARAMETER
**********************************************************************************

Sfem-1P: Female sexual selection with one parameter: the female marginal propensity mF1 = a, mFj = 1 for every j <> 1 from 1 to 2
a	a	
1	1	

Smale-1P: Male sexual selection with one parameter: the male marginal propensity mM1 = a, mMj = 1 for every j <> 1 from 1 to 2
a	1	
a	1	

S2-2P: Female and male sexual selection with two parameters: m22 = 1, mij = ab for i<> 2, j <>2, mij = a  for i<> 2, j =2, mij = b  for i= 2, j <> 2
ab	a	
b	1	


MATE CHOICE MODELS WITHOUT COMPETITION PARAMETER
**********************************************************************************

C-1P: Mate Choice with one parameter: mii = c for every i from 1 to 2
c	1	
1	c	

C-2P: Mate Choice with 2 parameters: mii = ci for every i from 1 to 2
c1	1	
1	c2	


MATE COMPETITION AND CHOICE MODELS WITH SEPARATE PARAMETERS
**********************************************************************************

SfemC-2P: Mate choice model (c parameter) with female intra-sexual competition (a parameter): m1j = a, if i>1 mii = c, 1 otherwise
a	a	
1	c	

SfemCA-HP: Mate choice model (cj parameters) with female intra-sexual competition (a parameter): m1j = a, if i>1 mi,j=k2+1-i = c(i-1), 1 otherwise
a	a	
c1	1	

SfemC-2Pc: Compound two parameter model with female sexual selection: m11 = ac, j>1: m1j = a, i>1: mii = c, 1 otherwise
ac	a	
1	c	

SmaleC-2P: Mate choice model (c parameter) with male intra-sexual competition (a parameter): mi1 = a, if j>1 mjj = c, 1 otherwise
a	1	
a	c	

SmaleCA-HP: Mate choice model (cj parameters) with male intra-sexual competition (a parameter): mi1 = a, if i<3 mi,j=k2+1-i = ci, 1 otherwise
a	c1	
a	1	

SmaleC-2Pc: Compound two parameter model with male sexual selection: m11 = ac, i>1: mi1 = a, j>1: mjj = c, 1 otherwise
ac	1	
a	c	


MATE COMPETITION AND CHOICE MODELS WITH PARAMETERS HAVING DOUBLE EFFECT (EACH PARAMETER MAY GENERATE SEXUAL SELECTION AND ASSORTATIVE MATING)
********************************************************************************************************************************************************************

D-1P: Choice (Double effect) one parameter (range: 0, infinite) model with sexual selection and assortative mating: m11 = c, m = 1 otherwise
c	1	
1	1	

D2-c1P: Choice (Double effect) one parameter (range: -1, +1) model with sexual selection and assortative mating: m12= m21 = 1-c, m22 = 1+c, 1 otherwise1	1-c	
1-c	1+c	

D-2P: Choice (Double effect) two parameter model with sexual selection and assortative mating: m11 = c1, m12 = c2, 1 otherwise
c1	c2	
1	1	

D-2P-Rep2 : Choice (Double effect) two parameter model with sexual selection and assortative mating: m11= c2, m12= c1, m22= c2, 1 otherwise
c2	c1	
1	c2	


SATURATED MODEL
**********************************************************************************

Msat-3P: Saturated model mij=nij/n with 3 independent parameters
