# Supplementary material for: Data and models from multi-model inference of non-random mating from an information theoretic approach
Source: Data Brief. 2019 Dec 10;28:104969. doi: 10.1016/j.dib.2019.104969 (PMC6941146; doi:10.1016/j.dib.2019.104969)
Supplement: Multimedia component 1 [file mmc1.zip › Empirical_Model_Set]

Models tested for the empirical data analyzed in the article "Multi-model inference of non-random mating from an information theoretic approach" by A. Carvajal-Rodríguez 2019.

Data:  L. saxatilis mating data set (Cruz et al. 2001). In the present reanalysis, I considered the pooled data of the two sampling locations and seasons (see Table 3 in A. Carvajal-Rodríguez 2019).


The whole set consists in 35 models that can be separated in different subsets regarding the biological process and the kind of parameters involved. 

**********************************************************************************
MODELS OF MUTUAL MATING PROPENSITY 
*********************************************************************************


RANDOM MATING MODEL
**********************************************************************************

M0: Random mating model: mij = 1 for every i and j
1	1	1	
1	1	1	
1	1	1	


COMPETITION MODELS WITHOUT CHOICE PARAMETER
**********************************************************************************

Sfem-1P: Female sexual selection with one parameter: the female marginal propensity mF1 = a, mFj = 1 for every j <> 1 from 1 to 3
a	a	a	
1	1	1	
1	1	1	

Sfem-2P: Female sexual selection with 2 parameters: the female marginal propensity mF3 = 1, mFi = ai for every i <> 3 from 1 to 3
a1	a1	a1	
a2	a2	a2	
1	1	1

Smale-1P: Male sexual selection with one parameter: the male marginal propensity mM3 = a, mMj = 1 for every j <> 3 from 1 to 3
1	1	a	
1	1	a	
1	1	a	

Smale-2P: Male sexual selection with 2 parameters: the male marginal propensity mM1 = 1, mMj = aj for every j <> 1 from 1 to 3
1	a	a	
1	a	a	
1	a	a	

S2-2P: Female and male sexual selection with two parameters: m31 = 1, mij = ab for i<> 3, j <>1, mij = a  for i<> 3, j =1, mij = b  for i= 3, j <> 1
a	ab	ab	
a	ab	ab	
1	b	b	

S2-4P: Female and male sexual selection with 4 parameters: m31 = 1, mij = aibj for i<> 3, j <>1, mij = ai  for i<> 3, j =1, mij = bj  for i= 3, j <> 1. The MLEs correspond to the a parameters followed by the b parameters.
a1	a1b2	a1b3	
a2	a2b2	a2b3	
1	b2	b3


MATE CHOICE MODELS WITHOUT COMPETITION PARAMETER
**********************************************************************************

C-1P: Mate Choice with one parameter: mii = c for every i from 1 to 3
c	1	1	
1	c	1	
1	1	c	

C-3P: Mate Choice with 3 parameters: mii = ci for every i from 1 to 3
c1	1	1	
1	c2	1	
1	1	c3	

C-2P: Mate Choice with two parameters: m11 = c1, mHH = c2
c1	1	1	
1	1	1	
1	1	c2	


MATE COMPETITION AND CHOICE MODELS WITH SEPARATE PARAMETERS
**********************************************************************************

SfemC-2P: Mate choice model (c parameter) with female intra-sexual competition (a parameter): m1j = a, if i>1 mii = c, 1 otherwise
a	a	a	
1	c	1	
1	1	c	

SfemC-HP: Mate choice model (cj parameters) with female intra-sexual competition (a parameter): m1j = a, if j>1 mjj = cj, 1 otherwise
a	a	a	
1	c1	1	
1	1	c2	

SfemCA-HP: Mate choice model (cj parameters) with female intra-sexual competition (a parameter): m1j = a, if i>1 mi,j=k2+1-i = c(i-1), 1 otherwise
a	a	a	
1	c1	1	
c2	1	1	

SfemC-2Pc: Compound two parameter model with female sexual selection: m11 = ac, j>1: m1j = a, i>1: mii = c, 1 otherwise
ac	a	a	
1	c	1	
1	1	c	

SfemC-HPc : Compound H parameter model with female sexual selection: m11 = ac1, m1j = a, if i>1 mii = ck with cHH=c1, 1 otherwise
ac1	a	a	
1	c2	1	
1	1	c1	

SmaleC-2P:	Mate choice model (c parameter) with male intra-sexual competition (a parameter): mi1 = a, if j>1 mjj = c, 1 otherwise
a	1	1	
a	c	1	
a	1	c	

SmaleC-HP:	Mate choice model (cj parameters) with male intra-sexual competition (a parameter): mi1 = a, if j>1 mjj = cj, 1 otherwise
a	1	1	
a	c1	1	
a	1	c2	

SmaleCA-HP:	Mate choice model (cj parameters) with male intra-sexual competition (a parameter): mi1 = a, if i<3 mi,j=k2+1-i = ci, 1 otherwise
a	1	c1	
a	c2	1	
a	1	1	

SmaleC-2pc:	Compound two parameter model with male sexual selection: m11 = ac, i>1: mi1 = a, j>1: mjj = c, 1 otherwise
ac	1	1	
a	c	1	
a	1	c	

SmaleC-Hpc:	Compound H parameter model with male sexual selection: m11 = ac1, mi1 = a, if j>1 mjj = ck with mHH=c1, 1 otherwise
ac1	1	1	
a	c2	1	
a	1	c1	


MATE COMPETITION AND CHOICE MODELS WITH PARAMETERS HAVING DOUBLE EFFECT (EACH PARAMETER MAY GENERATE SEXUAL SELECTION AND ASSORTATIVE MATING)
********************************************************************************************************************************************************************

D-1P: Choice (Double effect) one parameter (range: 0, infinite) model with sexual selection and assortative mating: m33 = c, m = 1 otherwise
1	1	1	
1	1	1	
1	1	c	

D2-c1P: Choice (Double effect) one parameter (range: -1, +1) model with sexual selection and assortative mating: m23= m32 = 1-c, m33 = 1+c, 1 otherwise1	1	1	
1	1	1-c	
1	1-c	1+c	

D-2P: Choice (Double effect) two parameter model with sexual selection and assortative mating: m11 = c1, m31 = c2, 1 otherwise
c1	1	1	
1	1	1	
c2	1	1	

D-1P-Rep2 : Choice (Double effect) one parameter model with sexual selection and assortative mating: m11= m12= c, 1 otherwise
c	c	1	
1	1	1	
1	1	1	

D-1P-Rep3 : Choice (Double effect) one parameter model with sexual selection and assortative mating: m11= m12= m22= c, 1 otherwise
c	c	1	
1	c	1	
1	1	1	

D-1P-Rep4 : Choice (Double effect) one parameter model with sexual selection and assortative mating: m11= m12= m21= m22= c, 1 otherwise
c	c	1	
c	c	1	
1	1	1	

D-2P-Rep2 : Choice (Double effect) two parameter model with sexual selection and assortative mating: m11= c2, m12= c2, m31= c1, 1 otherwise
c2	c2	1	
1	1	1	
c1	1	1	

D-2P-Rep3 : Choice (Double effect) two parameter model with sexual selection and assortative mating: m11= c2, m12= c2, m22= c2, m31= c1, 1 otherwise
c2	c2	1	
1	c2	1	
c1	1	1	

D-2P-Rep4 : Choice (Double effect) two parameter model with sexual selection and assortative mating: m11= c2, m12= c2, m21= c2, m22= c2, m31= c1, 1 otherwise
c2	c2	1	
c2	c2	1	
c1	1	1	

D-3P: Choice (Double effect) 3-parameter model. The estimated parameters correspond to: m11= c1; m12= c2; m22= c3; 1 otherwise
c1	c2	1	
1	c3	1	
1	1	1	

D-4P: Choice (Double effect) 4-parameter model. The estimated parameters correspond to: m11= c1; m12= c2; m21= c3; m22= c4; 1 otherwise
c1	c2	1	
c3	c4	1	
1	1	1	

D-5P: Choice (Double effect) 5-parameter model. The estimated parameters correspond to: m11= c1; m12= c2; m21= c3; m22= c4; m33= c5; 1 otherwise
c1	c2	1	
c3	c4	1	
1	1	c5	

D-6P: Choice (Double effect) 6-parameter model. The estimated parameters correspond to: m11= c1; m12= c2; m21= c3; m22= c4; m23= c5; m33= c6; 1 otherwise
c1	c2	1	
c3	c4	c5	
1	1	c6	

D-7P: Choice (Double effect) 7-parameter model. The estimated parameters correspond to: m11= c1; m12= c2; m13= c3; m21= c4; m22= c5; m23= c6; m33= c7; 1 otherwise
c1	c2	c3	
c4	c5	c6	
1	1	c7


SATURATED MODEL
**********************************************************************************

Msat-8P: Saturated model mij=nij/n with 8 independent parameters
