# Supplementary material for: Data and models from multi-model inference of non-random mating from an information theoretic approach
Source: Data Brief. 2019 Dec 10;28:104969. doi: 10.1016/j.dib.2019.104969 (PMC6941146; doi:10.1016/j.dib.2019.104969)
Supplement: Multimedia component 2 [file mmc2.zip › Out_MateSim_6_ac2-3_driftnonU_sample500_N10000_MPF0.1/MateSim_D_M6_ac2-3_driftnonU10000_183.txt]

##Wed Jan 23 21:43:04 2019

##------------------------------------------------
##MateSim
##---------------------------------------------------------------------
##
##by A Carvajal-Rodriguez			
##http://acraaj.webs.uvigo.es				
##---------------------------------------------------------------------

##
# format number
0
# num of types
2
#premating male numbers
882.4	4118.0	
#premating female numbers
1773.6	3227.0	
# matings by rows (females)
25.9	120.8	
23.6	329.7	
